# Supplementary material for: High-throughput screening of caterpillars as a platform to study host–microbe interactions and enteric immunity
Source: Nat Commun. 2022 Nov 24;13:7216. doi: 10.1038/s41467-022-34865-7 (PMC9700799; doi:10.1038/s41467-022-34865-7)
Supplement: Supplementary file 14 — Source Data [file 41467_2022_34865_MOESM14_ESM.xlsx]

## Sheet: Fig.1M
CT contrast enhanced gut wall thickness [mm]
Control 9 min	Bt 9 min	Control 14 min	Bt 14 min	Control 19 min	Bt 19 min
0.95682	1.05766	0.940145	1.34484	0.95306	1.18307
0.80756	0.92848	0.866992	1.18098	0.74925	1.12361
0.87137	0.94108	0.923901	1.12103	0.77487	0.71738
0.78932	0.92108	0.754253	1.16859	0.68703	0.97721
0.81742	0.95251	0.803975	1.03309	0.68235	0.91651
0.7279	1.2623	0.933847	1.33514	0.70767	0.88711
	0.95619		0.95681		0.86312
	1.29657		1.07966		1.04798
	1.29657		1.28662		1.18788
	1.28221		1.7458		1.14693
	1.37856		1.40239		1.85687
	1.14573		1.3924		1.24476

## Sheet: Fig.1P
PUVmaxn (LOG) [kg/MBq]
control whole animal	control midgut	control fat body	control head	control hemolymph
-0.0533165	-1.90727	-3.43153	-1.79223	-5.76025
-0.484423	-1.32963	-1.72185	-2.30853	-5.66104
0.328987	-1.10024	-2.93018	-2.6275	-5.71816
-0.444623	-1.1206	-2.05237	-1.54571	-5.85429
0.375793	-0.127398	-3.17754	-1.51882	-5.4535
-0.578695	-1.35551	-2.98995	-1.67676	-5.82211
-0.126128	-0.854187	-2.60191	-1.3949	-5.623
0.232906	-0.856596	-2.56663	-1.71025	-5.79997
-0.123523	-1.10836	-1.37513	-1.2964	-5.69606
-0.0884755	-0.742912	-2.7278	-1.462	-5.58802
-0.185541	-1.41854	-3.16837	-1.87726	-5.59981
-0.274108	-0.963091	-3.46204	-1.67326	-5.19215
-0.211514			-1.64186

## Sheet: Fig.1Q
PUVmaxn (LOG) [kg/MBq]
control whole animal	control midgut	control fat body	control head	control hemolymph
-0.0372296	-1.08936	-2.5484	-1.82408	-5.50624
-0.0430674	-1.14656	-1.90169	-1.61782	-4.97786
-0.293215	-1.00299	-2.20965	-1.67322	-5.32196
-0.0860249	-1.54768	-2.14101	-2.06061	-5.29798
-0.459057	-1.73332	-2.89724	-1.89507	-5.9834
-0.449587	-1.49187	-1.86451	-1.85541	-5.169
0.113568	-0.708223	-2.42532	-1.75872	-5.54467
-0.0074628	-1.33672	-2.42296	-1.56702	-5.33613
-0.318099	-1.23026	-2.29862	-2.01295	-5.28794
-0.163973	-1.06718	-2.08886	-1.47133	-4.75002

## Sheet: Fig.2D
CT gut wall thickness [mm]
micro-CT	macro-CT
1.0324	0.863345
1.02367	0.958032
1.11994	0.979006
0.868583	1.16612
0.98815	0.644714
1.03767	0.750706
1.3215	0.89031
1.07533	0.940145
0.986817	0.866992
0.899083	0.923901
	0.754253
	0.803975
	0.933847
	1.1107
	1.4953
	1.1807
	0.8603
	0.9738
	1.0758
	1.152
	1.1242
	1.6487
	0.7019
	1.0075
	1.4827

## Sheet: Fig.3E
Epithelial thickness [μm]
Bt	control
81.0225	62.8075
77.4	64.385
81.316	69.8125
94.38	67
123.09	43.67
88.57	45.05
88.7	62.51

## Sheet: Fig.3F
Epithelial gap size [μm]
Bt	control
10.52	5.895
19.985	6.69
20.084	5.1075
25.5067	6.7175
41.58	16.54
38.79	14.19
57.86	16.41

## Sheet: Fig.3G
Animals with # 13 positive cells in the midgut epithelium
	#13	no #13
control	0	7
Bt	5	2

## Sheet: Fig.3J
MS 13 positive cells [%]			Esterase positive cells [%]
control	Bt		control	Bt
7.14286	22.4074		2.61283	6.9808
13.245	14.4444		6.20843	9.21053
6.70391	15.9633		4.8951	16.1932
7.86517	21.4458		18.9394	10.6443
GRP-1 positive cells [%]			MS 7 positive cells [%]
control	Bt		control	Bt
1.11421	1.2894		44.4272	67.5225
1.94384	1.13852		71.7391	63.6569
0.943396	1.2474		72.2543	54.4218
3.4965	3.22581		62.3762	62.7854

## Sheet: Fig.4A1
CT contrast enhanced gut wall thickness [mm]
Control	E. coli	DSS 5%	Bt
0.8195	0.810819	1.21224	1.72707
1.14023	0.898736	1.47326	1.26929
0.889266	0.937241	1.31837	1.33398
0.746413	1.01032	1.19326	1.1523
0.717576	0.978329	1.40876	1.69564
0.863345	0.978435	0.765672	1.3125
0.958032	0.913001	1.17924	1.35159
0.979006	1.05454	0.917977	1.32891
1.16612	0.853482	0.970306	1.35572
0.644714	1.12498	1.11422	1.20398
0.750706	0.857245	1.52057	1.35774
0.89031	0.977941	1.27576	1.79093
0.940145	0.912774	0.851397	1.52711
0.866992	0.931992	1.01728	1.34484
0.923901	0.789316		1.18098
0.754253	0.775422		1.12103
0.803975	0.81092		1.16859
0.933847	0.709989		1.03309
			1.33514
			0.95681
			1.07966
			1.28662
			1.7458
			1.40239
			1.3924

## Sheet: Fig.4A2
Hounsfield units (HU)
control	E. coli	DSS 5%	Bt
49	115.09	100.875	116.103
100.666	127	100.263	80.431
75.581	94.3	108.157	124.234
60.493	105.714	101.123	114.576
65.43	74.6154	142.76	109.388
64.347	150.462	136	142.554
99.573	108.615	95.186	131.04
72.39	108.615	110.949	125.283
120.813	93.6154	98.739	64.769
148.5	173.1	130.404	140.095
122.238	68.4545	103.233	200.63
51.983	109.714	101.857	142.855
	108.636	114.172
	135.214
	85.8
	129.727
	157.2

[truncated: 70 more sheets: Fig.4B1, Fig.4B2, Fig.4B3, Fig.4C1, Fig.4D, Fig.4E, Fig.4F, Fig.4G, Fig.5A, Fig.5B, Fig.5C, Fig.5D, Fig.5E, Fig.5F, Fig.5G, Fig.5H, Fig.5I, Fig.5J, Fig.5CL, Fig.6D …]
